# Supplementary material for: Reduction of Outdoor and Indoor PM2.5 Source Contributions via Portable Air Filtration Systems in a Senior Residential Facility in Detroit, Michigan
Source: Toxics. 2023 Dec 14;11(12):1019. doi: 10.3390/toxics11121019 (PMC10748160; doi:10.3390/toxics11121019)
Supplement: Supplementary file 1 [file toxics-11-01019-s001.zip]

Archive with 1 entries (1 files):
- toxics-2741464-supplementary.pdf
